# Supplementary material for: Autoxidation Enhances Anti-Amyloid Potential of Flavone Derivatives
Source: Antioxidants (Basel). 2021 Sep 7;10(9):1428. doi: 10.3390/antiox10091428 (PMC8465893; doi:10.3390/antiox10091428)
Supplement: Supplementary file 1 [file antioxidants-10-01428-s001.zip]

Archive with 1 entries (1 files):
- antioxidants-1354908-supplementary.pdf
